# Supplementary material for: Confinement discerns swarmers from planktonic bacteria
Source: eLife. 2021 Apr 22;10:e64176. doi: 10.7554/eLife.64176 (PMC8112864; doi:10.7554/eLife.64176)
Supplement: Source code 1. [file elife-64176-code1.zip]

Archive with 1 entries (1 files):
- Sourcecodefile1.m
